# Supplementary material for: Why do you choose this program?—A decision-making model of medical students based on grounded theory
Source: PLoS One. 2023 Sep 15;18(9):e0291634. doi: 10.1371/journal.pone.0291634 (PMC10503722; doi:10.1371/journal.pone.0291634)
Supplement: S1 File — (ZIP) [file pone.0291634.s001.zip]

Archive with 25 entries (24 files):
- RAW DATA/
- RAW DATA/P1 CHINESE.docx
- RAW DATA/P1.docx
- RAW DATA/P10 CHINESE.docx
- RAW DATA/P10.docx
- RAW DATA/P11 CHINESE.docx
- RAW DATA/P11.docx
- RAW DATA/P12 CHINESE.docx
- RAW DATA/P12.docx
- RAW DATA/P2 CHINESE.docx
- RAW DATA/P2.docx
- RAW DATA/P3 CHINESE.docx
- RAW DATA/P3.docx
- RAW DATA/P4 CHINESE.docx
- RAW DATA/P4.docx
- RAW DATA/P5 CHINESE.docx
- RAW DATA/P5.docx
- RAW DATA/P6 CHINESE.docx
- RAW DATA/P6.docx
- RAW DATA/P7 CHINESE.docx
- RAW DATA/P7.docx
- RAW DATA/P8 CHINESE.docx
- RAW DATA/P8.docx
- RAW DATA/P9 CHINESE.docx
- RAW DATA/P9.docx
